# Supplementary material for: Combining Cluster Analysis of Air Pollution and Meteorological Data with Receptor Model Results for Ambient PM2.5 and PM10
Source: Int J Environ Res Public Health. 2020 Nov 15;17(22):8455. doi: 10.3390/ijerph17228455 (PMC7697898; doi:10.3390/ijerph17228455)
Supplement: Supplementary file 1 [file ijerph-17-08455-s001.zip]

Archive with 2 entries (2 files):
- Supplementary_material_Jorquera_Villalobos_revised.docx
- Supplementary_material_Jorquera_Villalobos_revised.pdf
